# Supplementary material for: Repetitive Sampling and Control Threshold Improve 16S rRNA Gene Sequencing Results From Produced Waters Associated With Hydraulically Fractured Shale
Source: Front Microbiol. 2020 Sep 11;11:536978. doi: 10.3389/fmicb.2020.536978 (PMC7518088; doi:10.3389/fmicb.2020.536978)
Supplement: TABLE S1 — Taxa identified in the raw (blanks included) dataset. Taxa are presented to the class level only. [file Table_1.xlsx]

## Sheet: Sheet1
	Tab	Number of Sequences per Sample	Average Cp	Copies/uL	Standard Deviation
	1000 mL	20424	32.96	172.717	2.16737
	1000 mL	2289	31.5133	451.393	0.762911
	1000 mL	51167	25.95	18156	1.09891
	1000 mL	10457	31.44	473.919	2.29619
	900 mL	39982	28.8233	2693.71	0.970429
	900 mL	12976	29.9867	1244.07	0.752684
	900 mL	85239	25.55	23679.9	0.504777
	900 mL	12956	31.18	563.233	2.02808
	900 mL	3642	31.1533	573.296	0.632877
	800 mL	21589	29.06	2301.95	1.00936
	800 mL	7622	29.96	1266.3	0.718401
	800 mL	35871	27.4467	6720.19	0.529748
	800 mL	34555	27.17	8075.55	0.227156
	800 mL	1447	32.0433	317.47	0.960226
	700 mL	11182	29.5333	1681.07	0.369369
	700 mL	6449	30.9933	637.562	0.84949
	700 mL	3554	31.3033	518.942	0.573527
	700 mL	31501	27.67	5793.91	0.405956
	700 mL	20527	31.2033	554.573	1.38457
	600 mL	14245	29.9633	1263.5	0.080829
	600 mL	5789	32.5933	220.335	0.793494
	600 mL	1535	31.38	493.183	0.67
	600 mL	24142	28.69	2943.09	0.995942
	600 mL	25405	30.7767	736.223	0.376342
	500 mL	14125	30.4233	930.916	0.664254
	500 mL	4205	31.1533	573.296	0.414045
	500 mL	13253	28.4867	3368.57	1.238
	500 mL	34148	27.08	8572.9	0.455082
	500 mL	5071	32.3533	258.404	0.470567
	400 mL	25021	31.8267	366.597	0.822091
	400 mL	1412	31.7867	376.466	0.120554
	400 mL	15585	33.2367	143.729	2.60446
	400 mL	13344	28.2967	3821.57	2.19149
	400 mL	50256	26.3067	14327.1	0.76742
	300 mL	25521	30.0733	1174.49	0.775005
	300 mL	6075	32.7767	195.078	0.598025
	300 mL	447	32.44	243.952	0.502096
	300 mL	22631	28.7	2923.61	2.58354
	300 mL	1823	27.5433	6302.35	1.15284
	200 mL	19241	32.8467	186.218	1.08316
	200 mL	18672	33.18	149.241	0.978928
	200 mL	9187	30.94	660.547	1.38264
	200 mL	67754	26.9633	9263.49	0.952908
	200 mL	12712	27.98	4715.94	1.14669
	100 mL	16867	34.09	81.5538	2.21784
	100 mL	3503	33.2267	144.687	1.50839
	100 mL	27365	35.34	35.5585	2.36679
	100 mL	89394	28.0433	4521.71	1.00858
	100 mL	52272	28.7467	2834.4	1.10564
	0 mL	6069	34.36	68.1673	0.43715
	0 mL	5147	34.42	65.5046	0.74054
	0 mL	12524	31.6667	407.693	0.330807
	0 mL	5704	31.4567	468.703	0.300389
	0 mL	4168	34.98	45.1615	0.997848
	0 mL	17410	35.2767	37.0859	1.21858
	0 mL	9227	31.2433	540.036	1.27884
	0 mL	4280	40.4133	1.22404	3.99647
