# Supplementary material for: Repetitive Sampling and Control Threshold Improve 16S rRNA Gene Sequencing Results From Produced Waters Associated With Hydraulically Fractured Shale
Source: Front Microbiol. 2020 Sep 11;11:536978. doi: 10.3389/fmicb.2020.536978 (PMC7518088; doi:10.3389/fmicb.2020.536978)
Supplement: Supplementary file 3 [file Table_2.xlsx]

## Sheet: Sheet1
	Domain	Phylum	Class
	Archaea	Crenarchaeota	Crenarchaeota Incertae Sedis
			Verstraetearchaeia
		Euryarchaeota	Archaeoglobi
			Halobacteria
			Methanobacteria
			Methanococci
			Methanomicrobia
			Thermococci
			Thermoplasmata
		Nanoarchaeaeota	Woesearchaeia
		Thaumarchaeota	Nitrososphaeria
	Bacteria	Acetothermia	Acetothermiia
		Acidobacteria	Acidobacteriia
			Blastocatellia (Subgroup 4)
			Subgroup 15
			Subgroup 18
			Subgroup 22
			Subgroup 5
			Subgroup 6
			Subgroup 9
			Thermoanaerobaculia
		Actinobacteria	Acidimicrobiia
			Actinobacteria
			MB-A2-108
			Rubrobacteria
			Thermoleophilia
		Armatimonadetes	Armatimonadia
			Fimbriimonadia
		Atribacteria	Caldatribacteriia
		Bacteroidetes	Bacteroidia
			Ignavibacteria
		Chlamydiae	Chlamydiae
		Chloroflexi	AD3
			Anaerolineae
			Chloroflexia
			JG30-KF-CM66
			KD4-96
			Ktedonobacteria
			OLB14
			SL56 marine group
			TK10
		Cyanobacteria	Melainabacteria
			Oxyphotobacteria
			Sericytochromatia
		Dadabacteria	Dadabacteriia
		Deinococcus-Thermus	Deinococci
		Entotheonellaeota	Entotheonellia
		FBP	uncultured actinobacterium
			uncultured bacterium
		Firmicutes	Bacilli
			Clostridia
			Erysipelotrichia
			Negativicutes
		Fusobacteria	Fusobacteriia
		GBS-1	bacterium GBS-1
		Gemmatimonadetes	AKAU4049
			BD2-11 terrestrial group
			Gemmatimonadetes
			Longimicrobia
			S0134 terrestrial group
		Latescibacteria	uncultured Acidobacterium sp.
			uncultured Desulfuromonadales bacterium
			uncultured bacterium
		Marinimicrobia (SAR406 clade)	unidentified marine bacterioplankton
		Nitrospirae	Nitrospira
		Omnitrophicaeota	uncultured Verrucomicrobia bacterium
			uncultured bacterium
		Patescibacteria	Gracilibacteria
			Microgenomatia
			Parcubacteria
			Saccharimonadia
		Planctomycetes	Phycisphaerae
			Pla4 lineage
			Planctomycetacia
		Proteobacteria	Alphaproteobacteria
			Deltaproteobacteria
			Gammaproteobacteria
			unclassified
		Rokubacteria	NC10
		Synergistetes	Synergistia
		Tenericutes	Mollicutes
		Thermotogae	Thermotogae
		Verrucomicrobia	Verrucomicrobiae
	Unassigned	--	--
